# Supplementary material for: Lipid-Metabolism-Related Gene Signature Predicts Prognosis and Immune Microenvironment Alterations in Endometrial Cancer
Source: Biomedicines. 2025 Apr 26;13(5):1050. doi: 10.3390/biomedicines13051050 (PMC12109319; doi:10.3390/biomedicines13051050)
Supplement: Supplementary file 1 [file biomedicines-13-01050-s001.zip]

Archive with 1 entries (1 files):
- biomedicines-3554564-supplementary.pdf
